# Supplementary material for: Phenotypic Variation in European Wild Pear (Pyrus pyraster (L.) Burgsd.) Populations in the North-Western Part of the Balkan Peninsula
Source: Plants (Basel). 2022 Jan 27;11(3):335. doi: 10.3390/plants11030335 (PMC8837925; doi:10.3390/plants11030335)
Supplement: Supplementary file 1 [file plants-11-00335-s001.zip]

Archive with 1 entries (1 files):
- plants-1564938-supplementary.pdf
